# Supplementary material for: Prefrontal cortex activation during a cognitive reappraisal task is associated with real-life negative affect reactivity
Source: PLoS One. 2018 Aug 24;13(8):e0202888. doi: 10.1371/journal.pone.0202888 (PMC6121771; doi:10.1371/journal.pone.0202888)
Supplement: S1 Dataset — T-maps and con images obtained for second-level whole-brain analyses (instructed downregulation contrast, i.e., downregulate negative–attend negative and uninstructed regulation contrast, i.e., attend negative–attend neutral). (ZIP) [file pone.0202888.s001.zip]

Archive with 8 entries (8 files):
- Supplementary Materials/con__ReappraiseNegative-AttendNegative.hdr
- Supplementary Materials/con__ReappraiseNegative-AttendNegative.img
- Supplementary Materials/con_AttendNegative-AttendNeutral.hdr
- Supplementary Materials/con_AttendNegative-AttendNeutral.img
- Supplementary Materials/spmT_AttendNegative-AttendNeutral.hdr
- Supplementary Materials/spmT_AttendNegative-AttendNeutral.img
- Supplementary Materials/spmT_ReappraiseNegative-AttendNegative.hdr
- Supplementary Materials/spmT_ReappraiseNegative-AttendNegative.img
