# Supplementary material for: Prefrontal cortex activation during a cognitive reappraisal task is associated with real-life negative affect reactivity
Source: PLoS One. 2018 Aug 24;13(8):e0202888. doi: 10.1371/journal.pone.0202888 (PMC6121771; doi:10.1371/journal.pone.0202888)
Supplement: S5 Dataset — T-maps and con images obtained for second-level whole-brain correlational analyses of NA reactivity (instructed downregulation contrast, i.e., downregulate negative–attend negative and uninstructed regulation contrast, i.e., attend negative–attend neutral). (ZIP) [file pone.0202888.s005.zip]

Archive with 16 entries (16 files):
- S5_Dataset/con_AttendNegative-AttendNeutral_NA_Reactivity_NegCor.hdr
- S5_Dataset/con_AttendNegative-AttendNeutral_NA_Reactivity_NegCor.img
- S5_Dataset/con_AttendNegative-AttendNeutral_NA_Reactivity_PosCor.hdr
- S5_Dataset/con_AttendNegative-AttendNeutral_NA_Reactivity_PosCor.img
- S5_Dataset/con_ReappraiseNegative-AttendNegative_NA_Reactivity_NegCor.hdr
- S5_Dataset/con_ReappraiseNegative-AttendNegative_NA_Reactivity_NegCor.img
- S5_Dataset/con_ReappraiseNegative-AttendNegative_NA_Reactivity_PosCor.hdr
- S5_Dataset/con_ReappraiseNegative-AttendNegative_NA_Reactivity_PosCor.img
- S5_Dataset/spmT_AttendNegative-AttendNeutral_NA_Reactivity_NegCor.hdr
- S5_Dataset/spmT_AttendNegative-AttendNeutral_NA_Reactivity_NegCor.img
- S5_Dataset/spmT_AttendNegative-AttendNeutral_NA_Reactivity_PosCor.hdr
- S5_Dataset/spmT_AttendNegative-AttendNeutral_NA_Reactivity_PosCor.img
- S5_Dataset/spmT_ReappraiseNegative-AttendNegative_NA_Reactivity_NegCor.hdr
- S5_Dataset/spmT_ReappraiseNegative-AttendNegative_NA_Reactivity_NegCor.img
- S5_Dataset/spmT_ReappraiseNegative-AttendNegative_NA_Reactivity_PosCor.hdr
- S5_Dataset/spmT_ReappraiseNegative-AttendNegative_NA_Reactivity_PosCor.img
